# Supplementary material for: Optimizing Antibiotic Prescribing for Acute Respiratory Tract Infections in German Primary Care: Results of the Regional Intervention Study CHANGE-3 and the Nested cRCT
Source: Antibiotics (Basel). 2023 May 4;12(5):850. doi: 10.3390/antibiotics12050850 (PMC10215067; doi:10.3390/antibiotics12050850)
Supplement: Supplementary file 1 [file antibiotics-12-00850-s001.zip]

Archive with 1 entries (1 files):
- antibiotics-2355724-supplementary.pdf
